# Supplementary material for: Recombinant Vaccinia virus-coded interferon inhibitor B18R: Expression, refolding and a use in a mammalian expression system with a RNA-vector
Source: PLoS One. 2017 Dec 7;12(12):e0189308. doi: 10.1371/journal.pone.0189308 (PMC5720773; doi:10.1371/journal.pone.0189308)
Supplement: S2 File — Chromatographic curves exported to excel. (XLSX) [file pone.0189308.s002.xlsx]

## Sheet: Analytical SEC
Chromatograms obtained during an analytical size exclusion chromatography (SEC)
Data present dependence of optical absorption at a wavelength 280 nm of an eluate, from an elution time
Four proteins/protein complex were studied by the SEC: lysozyme, BSA, B18R, and a complex B18R/IFN-alpha 1
Designations:
t, min - elution time
Lysozyme - curve for lysozyme
BSA - curve for bovine serum albumin
B18R - curve for recombinant interferon inhibitor B18R
B18R/IFN-alpha 1 - curve for the complex of B18R with interferon-alpha
Reference: Recombinant Vaccinia virus interferon inhibitor B18R: expression, refolding and a use in a mammalian expression system with a RNA-vector (2017). Y.G. Kim, A.Zh. Baltabekova, E.E. Zhiyenbay, A.S. Aksambayeva, Zh.S. Shagyrova, R. Khannanov, E.M. Ramanculov, A.V. Shustov. 2017 - Plos ONE
	Lysozyme	BSA	B18R	B18R/IFN-alpha 1
t, min	mAU	mAU	mAU	mAU
0	-0.029	1.62	0.037	0.001
0.0266667	-0.458	2.99	-0.026	0.031
0.0533333	-0.14	2.03	-0.064	0.012
0.08	-0.267	2.69	-0.049	0.018
0.106667	-0.399	3.32	-0.034	0.104
0.133333	-0.418	3.39	0.052	0.198
0.16	-0.4	3.33	0.113	0.306
0.186667	-0.394	3.3	0.161	0.409
0.213333	-0.414	1.36	0	0.46
0.24	-0.419	1.36	0.045	0.482
0.266667	-0.422	1.36	0.1	0.518
0.293333	-0.366	1.37	0.164	0.595
0.32	-0.343	1.34	0.217	0.657
0.346667	-0.334	1.31	0.249	0.704
0.373333	-0.343	1.27	0.28	0.68
0.4	-0.331	1.29	0.314	0.681
0.426667	-0.321	1.35	0.318	0.695
0.453333	-0.335	1.38	0.348	0.713
0.48	-0.342	1.39	0.326	0.763
0.506667	-0.383	1.35	0.327	0.769
0.533333	-0.401	1.3	0.268	0.808
0.56	-0.398	1.32	0.287	0.832
0.586667	-0.408	1.35	0.261	0.862
0.613333	-0.397	1.38	0.248	0.912
0.64	-0.398	1.37	0.217	0.94
0.666667	-0.382	1.31	0.232	0.971
0.693333	-0.387	1.32	0.253	0.949
0.72	-0.372	1.32	0.272	0.93
0.746667	-0.373	1.31	0.287	0.944
0.773333	-0.365	1.29	0.294	0.938
0.8	-0.357	1.26	0.312	0.96
0.826667	-0.347	1.27	0.276	0.973
0.853333	-0.346	1.27	0.22	0.986
0.88	-0.345	1.32	0.172	0.954
0.906667	-0.35	1.33	0.154	0.952
0.933333	-0.336	1.39	0.193	0.943
0.96	-0.299	1.39	0.332	0.933
0.986667	-0.259	1.44	0.34	0.924
1.01333	-0.242	1.43	0.347	0.914
1.04	-0.25	1.48	0.355	0.905
1.06667	-0.269	1.51	0.363	0.895
1.09333	-0.262	1.53	0.371	0.886
1.12	-0.253	1.58	0.378	0.876
1.14667	-0.214	1.58	0.386	0.867
1.17333	-0.204	1.62	0.394	0.857
1.2	-0.167	1.6	0.401	0.848
1.22667	-0.149	1.61	0.409	0.838
1.25333	-0.158	1.6	0.417	0.829
1.28	-0.17	1.6	0.424	0.819
1.30667	-0.202	1.63	0.428	0.81
1.33333	-0.191	1.67	0.464	0.8
1.36	-0.192	1.69	0.415	0.791
1.38667	-0.185	1.69	0.395	0.781
1.41333	-0.209	1.66	0.344	0.772
1.44	-0.222	1.61	0.323	0.762
1.46667	-0.209	1.56	0.297	0.753
1.49333	-0.179	1.54	0.307	0.743
1.52	-0.166	1.54	0.293	0.734
1.54667	-0.177	1.55	0.283	0.724
1.57333	-0.192	1.54	0.263	0.715
1.6	-0.21	1.54	0.264	0.705
1.62667	-0.209	1.49	0.241	0.696
1.65333	-0.216	1.47	0.252	0.686
1.68	-0.232	1.46	0.254	0.677
1.70667	-0.23	1.45	0.298	0.667
1.73333	-0.234	1.47	0.329	0.658
1.76	-0.231	1.46	0.31	0.648
1.78667	-0.223	1.48	0.289	0.639
1.81333	-0.205	1.47	0.241	0.629
1.84	-0.166	1.42	0.225	0.62
1.86667	-0.142	1.37	0.218	0.61
1.89333	-0.11	1.35	0.204	0.601
1.92	-0.099	1.37	0.195	0.591
1.94667	-0.124	1.38	0.181	0.582
1.97333	-0.123	1.32	0.208	0.572
2	-0.128	1.27	0.295	0.563
2.02667	-0.112	1.22	0.378	0.553
2.05333	-0.091	1.23	0.36	0.544
2.08	-0.055	1.25	0.349	0.534
2.10667	-0.045	1.27	0.261	0.525
2.13333	-0.052	1.27	0.248	0.515
2.16	-0.047	1.27	0.231	0.506
2.18667	-0.057	1.27	0.23	0.496
2.21333	-0.022	1.29	0.224	0.487
2.24	-0.043	1.31	0.211	0.477
2.26667	-0.042	1.32	0.195	0.468
2.29333	-0.086	1.28	0.216	0.458
2.32	-0.091	1.29	0.199	0.449
2.34667	-0.08	1.3	0.188	0.439
2.37333	-0.063	1.34	0.166	0.43
2.4	-0.057	1.43	0.177	0.42
2.42667	-0.052	1.73	0.19	0.411
2.45333	-0.047	2.28	0.228	0.401
2.48	-0.049	3.3	0.235	0.392
2.50667	-0.052	4.58	0.231	0.382
2.53333	-0.045	5.91	0.223	0.373
2.56	-0.045	7.6	0.207	0.363
2.58667	-0.023	9.76	0.189	0.354
2.61333	0	12.43	0.172	0.344
2.64	-0.011	15.38	0.159	0.335
2.66667	-0.012	18.64	0.19	0.325
2.69333	-0.085	21.77	0.209	0.316
2.72	-0.113	24.89	0.274	0.306
2.74667	-0.142	28.05	0.26	0.297
2.77333	-0.151	31.13	0.249	0.287
2.8	-0.151	33.98	0.255	0.277
2.82667	-0.138	36.36	0.303	0.268
2.85333	-0.144	38.5	0.323	0.258
2.88	-0.139	40.34	0.291	0.249
2.90667	-0.153	41.78	0.264	0.26
2.93333	-0.152	42.84	0.231	0.265
2.96	-0.175	43.68	0.224	0.271
2.98667	-0.193	44.4	0.192	0.276
3.01333	-0.209	45.12	0.181	0.282
3.04	-0.218	45.74	0.196	0.287
3.06667	-0.227	46.25	0.239	0.293
3.09333	-0.243	46.66	0.273	0.298
3.12	-0.252	46.98	0.296	0.304
3.14667	-0.246	47.37	0.266	0.309
3.17333	-0.258	47.8	0.249	0.315
3.2	-0.251	47.88	0.239	0.32
3.22667	-0.226	47.77	0.263	0.326
3.25333	-0.213	47.39	0.297	0.331
3.28	-0.212	47.05	0.303	0.337
3.30667	-0.24	46.89	0.33	0.342
3.33333	-0.214	46.6	0.366	0.348
3.36	-0.223	46.24	0.381	0.353
3.38667	-0.221	45.6	0.376	0.359
3.41333	-0.229	44.7	0.31	0.364
3.44	-0.235	43.74	0.264	0.37
3.46667	-0.229	42.62	0.226	0.375
3.49333	-0.237	41.4	0.241	0.381
3.52	-0.228	40.18	0.263	0.386
3.54667	-0.215	38.69	0.267	0.392
3.57333	-0.214	37.24	0.277	0.397
3.6	-0.197	35.67	0.303	0.403
3.62667	-0.221	34.27	0.305	0.408
3.65333	-0.214	32.94	0.264	0.414
3.68	-0.225	31.47	0.234	0.419
3.70667	-0.218	30.04	0.198	0.425
3.73333	-0.231	28.6	0.212	0.43
3.76	-0.231	27.25	0.234	0.436
3.78667	-0.221	26.08	0.228	0.441
3.81333	-0.199	24.86	0.273	0.447
3.84	-0.191	23.67	0.275	0.452
3.86667	-0.182	22.27	0.322	0.458
3.89333	-0.168	21.1	0.316	0.628
3.92	-0.143	19.92	0.33	0.91
3.94667	-0.111	18.84	0.354	1.193
3.97333	-0.107	17.48	0.39	1.475
4	-0.107	16.29	0.375	1.663
4.02667	-0.09	15.24	0.356	2.043
4.05333	-0.109	14.36	0.307	2.618
4.08	-0.111	13.6	0.257	3.708
4.10667	-0.118	12.85	0.241	5.2
4.13333	-0.088	11.87	0.249	7.198
4.16	-0.078	10.76	0.268	9.655
4.18667	-0.084	9.92	0.264	11.838
4.21333	-0.091	9.18	0.205	13.543
4.24	-0.109	8.66	0.17	14.703
4.26667	-0.123	8.12	0.154	15.218
4.29333	-0.119	7.62	0.156	15.422
4.32	-0.089	7.14	0.2	15.633
4.34667	-0.072	6.81	0.229	15.814
4.37333	-0.075	6.35	0.215	16.01
4.4	-0.103	5.94	0.23	16.196
4.42667	-0.087	5.38	0.237	16.316
4.45333	-0.06	4.82	0.199	16.436
4.48	-0.033	4.27	0.197	16.302
4.50667	-0.049	3.94	0.194	15.824
4.53333	-0.063	3.65	0.191	15.596
4.56	-0.1	3.47	0.189	15.347
4.58667	-0.099	3.3	0.186	15.017
4.61333	-0.134	3.13	0.184	14.488
4.64	-0.154	2.85	0.181	13.158
4.66667	-0.155	2.62	0.179	12.308
4.69333	-0.149	2.53	0.176	11.375
4.72	-0.128	2.34	0.174	10.44
4.74667	-0.145	2.09	0.171	9.413
4.77333	-0.132	1.86	0.169	8.48
4.8	-0.12	1.73	0.166	7.545
4.82667	-0.11	1.69	0.164	6.933
4.85333	-0.082	1.56	0.161	6.21
4.88	-0.097	1.49	0.159	5.575
4.90667	-0.083	1.4	0.156	4.993
4.93333	-0.07	1.31	0.153	4.283
4.96	-0.045	1.3	0.151	3.79
4.98667	-0.039	1.31	0.148	3.275
5.01333	-0.027	1.31	0.146	3.1
5.04	-0.029	1.25	0.143	2.658
5.06667	-0.026	1.26	0.141	2.125
5.09333	-0.021	1.24	0.138	1.77
5.12	-0.017	1.26	0.136	1.735
5.14667	-0.015	1.24	0.133	1.7
5.17333	-0.023	1.21	0.131	1.4
5.2	-0.044	1.17	0.128	1.175
5.22667	-0.061	1.12	0.121	0.9
5.25333	-0.073	1.08	0.121	0.638
5.28	-0.091	1.04	0.121	0.375
5.30667	-0.072	0.99	0.176	0.313
5.33333	-0.075	0.91	0.231	0.38
5.36	-0.089	0.85	0.297	0.4
5.38667	-0.134	0.84	0.363	0.42
5.41333	-0.18	0.84	0.429	0.467
5.44	-0.188	0.86	0.55	0.558
5.46667	-0.172	0.88	0.682	0.669
5.49333	-0.187	0.86	0.891	0.78
5.52	-0.199	0.8	1.089	0.88
5.54667	-0.225	0.74	1.353	1.09
5.57333	-0.189	0.72	1.639	1.316
5.6	-0.168	0.8	2.068	1.645
5.62667	-0.121	0.84	2.585	2.044
5.65333	-0.106	0.9	2.882	2.271
5.68	-0.077	0.94	3.212	2.526
5.70667	-0.06	0.94	3.238	2.561
5.73333	-0.029	0.98	3.731	2.949
5.76	-0.006	0.95	4.365	3.44
5.78667	0.019	0.95	5.157	4.052
5.81333	0.037	0.99	5.773	4.533
5.84	0.021	1.05	6.723	5.357
5.86667	0.023	1.1	7.515	6.305
5.89333	0.051	1.08	8.51	7.185
5.92	0.072	1.04	9.909	8.369
5.94667	0.112	1.04	11.493	9.631
5.97333	0.154	1.03	13.077	10.993
6	0.193	1.02	14.238	11.955
6.02667	0.207	0.98	15.585	13.053
6.05333	0.195	0.91	16.817	14.057
6.08	0.18	0.84	18.418	15.343
6.10667	0.155	0.8	19.897	16.263
6.13333	0.14	0.78	21.111	17.19
6.16	0.154	0.78	22.458	18.033
6.18667	0.161	0.76	23.355	18.983
6.21333	0.179	0.75	24.402	19.878
6.24	0.195	0.77	25.265	20.618
6.26667	0.208	0.8	26.198	21.489
6.29333	0.203	0.84	27.262	22.315
6.32	0.211	0.79	28.09	23.042
6.34667	0.232	0.71	28.846	23.831
6.37333	0.256	0.65	29.489	24.559
6.4	0.338	0.65	30.342	25.254
6.42667	0.393	0.71	31.354	25.929
6.45333	0.413	0.76	32.023	26.501
6.48	0.439	0.84	32.384	27.014
6.50667	0.481	0.8	32.886	27.495
6.53333	0.519	0.76	33.625	28.025
6.56	0.567	0.7	34.118	28.425
6.58667	0.6	0.7	34.438	28.689
6.61333	0.63	0.7	34.905	29.09
6.64	0.67	0.71	35.219	29.376
6.66667	0.717	0.72	35.514	29.647
6.69333	0.8	0.75	35.71	29.823
6.72	0.863	0.75	35.863	29.959
6.74667	0.938	0.73	35.892	29.98
6.77333	1.043	0.69	35.971	30.031
6.8	1.178	0.71	36.015	30.08
6.82667	1.318	0.75	35.796	29.916
6.85333	1.4	0.75	35.737	29.9
6.88	1.499	0.74	35.521	29.752
6.90667	1.625	0.7	35.259	29.562
6.93333	1.787	0.7	34.874	29.27
6.96	1.974	0.72	34.523	28.974
6.98667	2.143	0.72	34.033	28.575
7.01333	2.353	0.76	33.759	28.16
7.04	2.56	0.74	32.706	27.224
7.06667	2.786	0.75	31.442	26.096
7.09333	3.022	0.72	30.474	25.24
7.12	3.268	0.73	29.169	24.072
7.14667	3.575	0.75	27.812	22.856
7.17333	3.891	0.78	26.558	21.736
7.2	4.25	0.78	25.639	20.968
7.22667	4.614	0.76	25.291	20.712
7.25333	4.989	0.73	24.162	20.024
7.28	5.387	0.68	23.311	19.312
7.30667	5.77	0.67	22.467	18.584
7.33333	6.209	0.69	21.626	17.872
7.36	6.665	0.73	20.43	16.824
7.38667	7.152	0.71	19.638	16.16
7.41333	7.654	0.68	18.52	15.184
7.44	8.169	0.68	17.877	14.648
7.46667	8.714	0.72	17.08	13.976
7.49333	9.281	0.77	16.689	13.68
7.52	9.889	0.77	16.08	13.176
7.54667	10.503	0.75	15.8	12.984
7.57333	11.172	0.73	15.313	12.584
7.6	11.851	0.74	14.99	12.355
7.62667	12.572	0.76	14.765	12.198
7.65333	13.332	0.77	14.536	12.041
7.68	14.134	0.73	14.307	11.89
7.70667	14.976	0.71	14.245	11.694
7.73333	15.823	0.64	13.603	11.529
7.76	16.682	0.63	13.353	11.278
7.78667	17.567	0.63	13.103	11.036
7.81333	18.467	0.7	12.854	10.757
7.84	19.391	0.69	12.604	10.478
7.86667	20.318	0.64	12.257	10.19
7.89333	21.26	0.62	11.905	9.822
7.92	22.241	0.6	11.553	9.432
7.94667	23.227	0.63	11.201	9.038
7.97333	24.213	0.63	10.629	8.665
8	25.279	0.61	10.057	8.351
8.02667	26.275	0.56	9.439	8.013
8.05333	27.316	0.54	8.828	7.646
8.08	28.314	0.54	8.3	7.234
8.10667	29.313	0.59	8.017	6.891
8.13333	30.32	0.6	7.53	6.569
8.16	31.288	0.57	6.948	6.251
8.18667	32.275	0.52	6.628	5.969
8.21333	33.283	0.52	6.437	5.723
8.24	34.295	0.56	6.1	5.5
8.26667	35.277	0.59	5.817	5.183
8.29333	36.221	0.58	5.545	4.893
8.32	37.125	0.59	5.33	4.542
8.34667	38.019	0.6	5.096	4.256
8.37333	38.903	0.61	4.815	4.005
8.4	39.804	0.6	4.626	3.818
8.42667	40.649	0.56	4.396	3.612
8.45333	41.456	0.54	4.123	3.464
8.48	42.22	0.57	3.87	3.231
8.50667	42.994	0.63	3.697	3.047
8.53333	43.751	0.66	3.511	2.806
8.56	44.477	0.63	3.343	2.642
8.58667	45.169	0.61	3.12	2.517
8.61333	45.825	0.61	2.878	2.407
8.64	46.449	0.56	2.636	2.26
8.66667	47.04	0.54	2.394	2.089
8.69333	47.614	0.55	2.152	1.907
8.72	48.169	0.6	1.982	1.736
8.74667	48.696	0.61	1.921	1.516
8.77333	49.177	0.57	1.858	1.423
8.8	49.611	0.55	1.746	1.352
8.82667	50.002	0.5	1.629	1.246
8.85333	50.365	0.52	1.51	1.166
8.88	50.703	0.54	1.429	1.088
8.90667	51.014	0.54	1.34	1.033
8.93333	51.29	0.49	1.29	0.974
8.96	51.503	0.5	1.185	0.912
8.98667	51.699	0.52	1.102	0.853
9.01333	51.838	0.57	1.034	0.774
9.04	52.01	0.52	1.002	0.696
9.06667	52.162	0.49	0.961	0.649
9.09333	52.304	0.46	0.914	0.66
9.12	52.395	0.49	0.87	0.676
9.14667	52.399	0.52	0.848	0.682
9.17333	52.414	0.53	0.799	0.662
9.2	52.425	0.53	0.779	0.652
9.22667	52.404	0.56	0.745	0.602
9.25333	52.359	0.58	0.733	0.567
9.28	52.223	0.58	0.714	0.526
9.30667	52.106	0.55	0.719	0.516
9.33333	51.979	0.51	0.721	0.515
9.36	51.882	0.52	0.713	0.507
9.38667	51.748	0.51	0.733	0.515
9.41333	51.61	0.47	0.708	0.499
9.44	51.473	0.43	0.694	0.47
9.46667	51.298	0.4	0.609	0.429
9.49333	51.104	0.48	0.553	0.368
9.52	50.871	0.52	0.559	0.311
9.54667	50.633	0.56	0.517	0.252
9.57333	50.42	0.56	0.512	0.232
9.6	50.238	0.56	0.455	0.2
9.62667	49.977	0.57	0.443	0.117
9.65333	49.688	0.57	0.425	0.079
9.68	49.317	0.6	0.403	0.033
9.70667	48.98	0.55	0.381	0.055
9.73333	48.652	0.51	0.372	0.056
9.76	48.332	0.46	0.359	0.04
9.78667	47.967	0.49	0.352	0.044
9.81333	47.591	0.53	0.332	0.021
9.84	47.264	0.57	0.322	0.019
9.86667	46.93	0.57	0.318	0.036
9.89333	46.58	0.6	0.339	0.084
9.92	46.159	0.61	0.34	0.138
9.94667	45.796	0.6	0.327	0.161
9.97333	45.411	0.59	0.328	0.175
10	45.049	0.6	0.325	0.186
10.0267	44.675	0.57	0.355	0.203
10.0533	44.304	0.57	0.389	0.203
10.08	43.955	0.56	0.429	0.216
10.1067	43.568	0.55	0.422	0.21
10.1333	43.2	0.5	0.384	0.246
10.16	42.801	0.46	0.36	0.244
10.1867	42.428	0.46	0.362	0.242
10.2133	42	0.48	0.422	0.247
10.24	41.588	0.48	0.435	0.25
10.2667	41.207	0.49	0.463	0.259
10.2933	40.834	0.49	0.454	0.255
10.32	40.45	0.49	0.458	0.219
10.3467	40.07	0.46	0.45	0.207
10.3733	39.681	0.46	0.422	0.19
10.4	39.288	0.45	0.415	0.224
10.4267	38.894	0.47	0.406	0.203
10.4533	38.502	0.48	0.402	0.189
10.48	38.14	0.46	0.386	0.182
10.5067	37.814	0.44	0.373	0.183
10.5333	37.455	0.41	0.365	0.172
10.56	37.139	0.4	0.357	0.174
10.5867	36.741	0.41	0.349	0.153
10.6133	36.353	0.47	0.341	0.165
10.64	35.998	0.47	0.333	0.15
10.6667	35.648	0.48	0.325	0.171
10.6933	35.37	0.45	0.323	0.152
10.72	35.037	0.43	0.297	0.15
10.7467	34.697	0.41	0.307	0.133
10.7733	34.324	0.44	0.293	0.146
10.8	33.984	0.44	0.283	0.133
10.8267	33.669	0.49	0.263	0.154
10.8533	33.407	0.45	0.264	0.145
10.88	33.14	0.47	0.241	0.146
10.9067	32.852	0.45	0.252	0.116
10.9333	32.531	0.48	0.254	0.099
10.96	32.227	0.48	0.298	0.09
10.9867	31.983	0.47	0.329	0.05
11.0133	31.738	0.46	0.31	0.03
11.04	31.484	0.42	0.289	0.011
11.0667	31.234	0.4	0.241	0.059
11.0933	30.998	0.39	0.225	0.059
11.12	30.778	0.42	0.218	0.068
11.1467	30.522	0.44	0.204	0.047
11.1733	30.277	0.42	0.195	0.051
11.2	30.032	0.4	0.181	0.067
11.2267	29.814	0.35	0.208	0.075
11.2533	29.595	0.41	0.295	0.061
11.28	29.385	0.4	0.378	0.036
11.3067	29.2	0.43	0.36	0.004
11.3333	29	0.39	0.349	-0.016
11.36	28.826	0.39	0.261	0.005
11.3867	28.628	0.4	0.248	0.03
11.4133	28.486	0.39	0.231	0.073
11.44	28.336	0.38	0.23	0.096
11.4667	28.162	0.35	0.224	0.109
11.4933	27.952	0.33	0.211	0.12
11.52	27.802	0.34	0.195	0.119
11.5467	27.637	0.4	0.216	0.131
11.5733	27.502	0.44	0.199	0.112
11.6	27.319	0.44	0.188	0.101
11.6267	27.179	0.43	0.166	0.079
11.6533	27.005	0.43	0.177	0.065
11.68	26.838	0.41	0.19	0.064
11.7067	26.667	0.42	0.228	0.068
11.7333	26.49	0.42	0.235	0.061
11.76	26.36	0.46	0.231	0.057
11.7867	26.24	0.42	0.223	0.034
11.8133	26.126	0.39	0.207	0.044
11.84	25.983	0.35	0.189	0.071
11.8667	25.784	0.34	0.172	0.088
11.8933	25.62	0.33	0.159	0.072
11.92	25.45	0.35	0.19	0.077
11.9467	25.326	0.42	0.209	0.073
11.9733	25.188	0.4	0.274	0.068
12	25.056	0.4	0.26	0.049
12.0267	24.932	0.39	0.249	0.04
12.0533	24.788	0.39	0.255	0.06
12.08	24.638	0.43	0.303	0.061
12.1067	24.502	0.45	0.323	0.06
12.1333	24.393	0.48	0.291	0.033
12.16	24.307	0.45	0.264	0.045
12.1867	24.19	0.44	0.231	0.018
12.2133	24.048	0.44	0.224	0.017
12.24	23.893	0.43	0.192	0.006
12.2667	23.743	0.4	0.181	0.036
12.2933	23.619	0.38	0.196	0.03
12.32	23.49	0.36	0.239	0.055
12.3467	23.361	0.37	0.273	0.05
12.3733	23.221	0.36	0.296	0.082
12.4	23.091	0.34	0.266	0.069
12.4267	22.956	0.3	0.249	0.092
12.4533	22.822	0.29	0.239	0.091
12.48	22.688	0.29	0.263	0.086
12.5067	22.558	0.35	0.297	0.107
12.5333	22.422	0.27	0.303	0.109
12.56	22.294	0.3	0.33	0.108
12.5867	22.166	0.27	0.366	0.093
12.6133	22.041	0.36	0.381	0.07
12.64	21.949	0.36	0.376	0.064
12.6667	21.81	0.38	0.31	0.119
12.6933	21.663	0.36	0.264	0.121
12.72	21.494	0.36	0.226	0.115
12.7467	21.342	0.33	0.241	0.068
12.7733	21.192	0.33	0.263	0.067
12.8	21.058	0.33	0.267	0.038
12.8267	20.929	0.34	0.277	-0.003
12.8533	20.816	0.33	0.303	-0.032
12.88	20.694	0.36	0.305	0.005
12.9067	20.601	0.36	0.264	0.069
12.9333	20.486	0.38	0.234	0.103
12.96	20.373	0.38	0.198	0.104
12.9867	20.285	0.36	0.212	0.101
13.0133	20.26	0.35	0.234	0.041
13.04	20.182	0.31	0.228	0.012
13.0667	20.069	0.28	0.273	-0.003
13.0933	19.884	0.25	0.275	0.003
13.12	19.745	0.23	0.322	0.005
13.1467	19.6	0.28	0.316	0.01
13.1733	19.492	0.31	0.33	0.041
13.2	19.386	0.32	0.354	0.041
13.2267	19.291	0.29	0.39	0.063
13.2533	19.172	0.24	0.375	0.025
13.28	19.055	0.19	0.356	0.035
13.3067	18.926	0.23	0.307	0.009
13.3333	18.831	0.25	0.257	0.005
13.36	18.725	0.3	0.241	-0.057
13.3867	18.64	0.31	0.249	-0.103
13.4133	18.521	0.33	0.268	-0.109
13.44	18.452	0.29	0.264	-0.086
13.4667	18.349	0.24	0.205	-0.017
13.4933	18.234	0.23	0.17	0.038
13.52	18.1	0.26	0.154	0.06
13.5467	17.983	0.33	0.156	0.074
13.5733	17.875	0.35	0.2	0.085
13.6	17.75	0.41	0.229	0.08
13.6267	17.646	0.4	0.215	0.065
13.6533	17.541	0.41	0.206	0.025
13.68	17.437	0.37	0.209	0.006
13.7067	17.308	0.35	0.253	-0.038
13.7333	17.162	0.36	0.277	-0.033
13.76	17.043	0.32	0.264	-0.071
13.7867	16.907	0.32	0.242	0.002
13.8133	16.855	0.29	0.286	0.058
13.84	16.772	0.31	0.302	0.121
13.8667	16.653	0.34	0.29	0.068
13.8933	16.494	0.38	0.243	0.018
13.92	16.289	0.38	0.246	0.005
13.9467	16.126	0.41	0.278	0.008
13.9733	15.977	0.39	0.326	0.01
14	15.862	0.37	0.33	-0.025
14.0267	15.747	0.37	0.336	-0.047
14.0533	15.631	0.35	0.289	-0.035
14.08	15.512	0.38	0.266	0.002
14.1067	15.43	0.34	0.238	0.019
14.1333	15.328	0.32	0.232	0.024
14.16	15.216	0.3	0.251	0.014
14.1867	15.077	0.32	0.259	-0.03
14.2133	14.943	0.32	0.249	-0.019
14.24	14.811	0.34	0.215	-0.046
14.2667	14.669	0.32	0.218	-0.006
14.2933	14.531	0.33	0.201	0.001
14.32	14.41	0.29	0.231	0.024
14.3467	14.309	0.28	0.224	0.049
14.3733	14.226	0.3	0.279	0.071
14.4	14.133	0.28	0.274	0.101
14.4267	14.003	0.29	0.302	0.07
14.4533	13.842	0.26	0.318	0.044
14.48	13.678	0.28	0.34	-0.001
14.5067	13.537	0.28	0.356	-0.004
14.5333	13.46	0.32	0.326	-0.006
14.56	13.359	0.3	0.315	-0.005
14.5867	13.264	0.33	0.325	0.022
14.6133	13.125	0.29	0.353	0.041
14.64	12.952	0.3	0.382	0.052
14.6667	12.818	0.27	0.351	0.065
14.6933	12.688	0.27	0.355	0.078
14.72	12.596	0.25	0.312	0.106
14.7467	12.495	0.26	0.344	0.069
14.7733	12.451	0.28	0.35	0.082
14.8	12.346	0.26	0.369	0.053
14.8267	12.211	0.22	0.377	0.066
14.8533	12.04	0.18	0.355	0.065
14.88	11.916	0.13	0.355	0.078
14.9067	11.864	0.17	0.334	0.102
14.9333	11.779	0.21	0.348	0.104
14.96	11.68	0.28	0.35	0.048
14.9867	11.542	0.25	0.337	0.024
15.0133	11.443	0.25	0.34	-0.013
15.04	11.343	0.24	0.333	-0.034
15.0667	11.249	0.23	0.357	-0.047
15.0933	11.172	0.22	0.311	-0.038
15.12	11.087	0.19	0.297	0.019
15.1467	11.022	0.21	0.3	0.054
15.1733	10.944	0.22	0.331	0.007
15.2	10.885	0.22	0.324	-0.022
15.2267	10.802	0.21	0.264	-0.038
15.2533	10.751	0.24	0.229	-0.047
15.28	10.66	0.26	0.183	-0.016
15.3067	10.61	0.25	0.176	0.002
15.3333	10.53	0.24	0.174	0.03
15.36	10.461	0.21	0.172	0.038
15.3867	10.361	0.22	0.154	0.03
15.4133	10.282	0.19	0.143	0.014
15.44	10.207	0.16	0.182	-0.005
15.4667	10.162	0.11	0.227	-0.027
15.4933	10.106	0.11	0.262	-0.055
15.52	10.053	0.14	0.258	-0.103
15.5467	9.975	0.17	0.215	-0.067
15.5733	9.935	0.17	0.196	-0.024
15.6	9.868	0.19	0.162	0.022
15.6267	9.822	0.2	0.2	0.014
15.6533	9.716	0.25	0.204	0.004
15.68	9.652	0.27	0.224	0
15.7067	9.579	0.26	0.221	0.037
15.7333	9.515	0.25	0.235	0.036
15.76	9.48	0.22	0.3	0.025
15.7867	9.435	0.19	0.279	-0.029
15.8133	9.413	0.22	0.274	-0.039
15.84	9.345	0.21	0.203	-0.031
15.8667	9.325	0.2	0.186	-0.009
15.8933	9.274	0.19	0.215	-0.005
15.92	9.23	0.22	0.2	0.008
15.9467	9.179	0.25	0.216	0.029
15.9733	9.123	0.26	0.186	0.034
16	9.084	0.24	0.199	0.046
16.0267	9.023	0.21	0.196	0.029
16.0533	8.981	0.26	0.205	0.047
16.08	8.942	0.26	0.16	0.022
16.1067	8.893	0.28	0.182	0.006
16.1333	8.834	0.27	0.175	-0.013
16.16	8.808	0.28	0.174	-0.039
16.1867	8.777	0.28	0.144	-0.052
16.2133	8.782	0.26	0.14	-0.056
16.24	8.738	0.22	0.121	-0.041
16.2667	8.694	0.21	0.146	-0.056
16.2933	8.623	0.2	0.16	-0.082
16.32	8.58	0.2	0.177	-0.089
16.3467	8.526	0.19	0.157	-0.054
16.3733	8.52	0.17	0.176	0.013
16.4	8.499	0.13	0.224	0.067
16.4267	8.485	0.16	0.278	0.088
16.4533	8.435	0.17	0.306	0.083
16.48	8.361	0.15	0.288	0.058
16.5067	8.322	0.1	0.294	0.057
16.5333	8.327	0.07	0.288	0.034
16.56	8.312	0.08	0.29	0.035
16.5867	8.332	0.11	0.309	0.061
16.6133	8.242	0.13	0.238	0.066
16.64	8.16	0.12	0.182	0.084
16.6667	8.069	0.13	0.125	0.108
16.6933	8.024	0.16	0.139	0.093
16.72	8.004	0.18	0.131	0.073
16.7467	8.01	0.22	0.14	0.023
16.7733	7.976	0.21	0.176	0.025
16.8	7.913	0.22	0.215	0.036
16.8267	7.862	0.19	0.247	0.05
16.8533	7.822	0.2	0.251	0.079
16.88	7.797	0.21	0.251	0.086
16.9067	7.735	0.19	0.281	0.064
16.9333	7.692	0.17	0.29	0.046
16.96	7.647	0.13	0.277	0.038
16.9867	7.653	0.14	0.247	0.058
17.0133	7.654	0.16	0.235	0.061
17.04	7.616	0.13	0.225	0.018
17.0667	7.579	0.11	0.258	0.014
17.0933	7.505	0.1	0.247	0.005
17.12	7.458	0.11	0.243	0.03
17.1467	7.407	0.15	0.265	0.038
17.1733	7.385	0.16	0.255	0.05
17.2	7.37	0.18	0.253	0.05
17.2267	7.359	0.14	0.229	0.019
17.2533	7.329	0.12	0.212	0
17.28	7.31	0.11	0.221	-0.019
17.3067	7.285	0.14	0.259	-0.015
17.3333	7.268	0.12	0.325	-0.006
17.36	7.237	0.14	0.326	-0.016
17.3867	7.219	0.16	0.303	-0.019
17.4133	7.185	0.21	0.23	-0.027
17.44	7.176	0.2	0.2	-0.036
17.4667	7.156	0.14	0.203	-0.015
17.4933	7.129	0.11	0.187	-0.034
17.52	7.096	0.08	0.186	-0.06
17.5467	7.067	0.1	0.178	-0.081
17.5733	7.055	0.1	0.207	-0.092
17.6	7.057	0.14	0.203	-0.066
17.6267	7.031	0.16	0.253	-0.029
17.6533	6.988	0.14	0.281	-0.028
17.68	6.914	0.14	0.317	0.006
17.7067	6.876	0.17	0.303	0.006
17.7333	6.839	0.24	0.301	0.021
17.76	6.833	0.2	0.278	0.039
17.7867	6.831	0.14	0.263	0.01
17.8133	6.812	0.09	0.254	-0.01
17.84	6.787	0.1	0.265	-0.037
17.8667	6.77	0.14	0.279	0.004
17.8933	6.759	0.15	0.272	0.051
17.92	6.752	0.17	0.274	0.084
17.9467	6.745	0.17	0.309	0.078
17.9733	6.701	0.2	0.317	0.055
18	6.68	0.2	0.376	0.052
18.0267	6.63	0.23	0.35	0.07
18.0533	6.583	0.28	0.335	0.028
18.08	6.55	0.29	0.321	-0.041
18.1067	6.522	0.31	0.313	-0.107
18.1333	6.541	0.31	0.293	-0.081
18.16	6.518	0.3	0.279	-0.065
18.1867	6.501	0.27	0.269	-0.022
18.2133	6.447	0.24	0.291	-0.064
18.24	6.477	0.23	0.283	-0.057
18.2667	6.501	0.2	0.255	-0.041
18.2933	6.513	0.19	0.226	0.011
18.32	6.505	0.22	0.18	0.055
18.3467	6.49	0.23	0.194	0.064
18.3733	6.487	0.23	0.225	0.057
18.4	6.455	0.22	0.296	0.062
18.4267	6.406	0.18	0.305	0.061
18.4533	6.367	0.15	0.359	0.088
18.48	6.38	0.13	0.335	0.077
18.5067	6.377	0.17	0.367	0.093
18.5333	6.368	0.2	0.384	0.102
18.56	6.344	0.22	0.371	0.097
18.5867	6.317	0.22	0.355	0.064
18.6133	6.308	0.22	0.317	0.044
18.64	6.302	0.2	0.316	0.029
18.6667	6.24	0.2	0.321	0.068
18.6933	6.212	0.15	0.328	0.08
18.72	6.163	0.12	0.369	0.069
18.7467	6.131	0.09	0.368	0.023
18.7733	6.112	0.13	0.36	-0.004
18.8	6.085	0.16	0.348	0.01
18.8267	6.085	0.14	0.373	0.021
18.8533	6.081	0.12	0.374	0.005
18.88	6.065	0.13	0.374	-0.02
18.9067	6.01	0.15	0.35	-0.005
18.9333	5.94	0.19	0.379	0.059
18.96	5.916	0.2	0.38	0.083
18.9867	5.904	0.17	0.395	0.106
19.0133	5.881	0.12	0.369	0.114
19.04	5.86	0.1	0.347	0.106
19.0667	5.824	0.11	0.327	0.079
19.0933	5.814	0.13	0.28	0.068
19.12	5.794	0.15	0.23	0.062
19.1467	5.782	0.17	0.186	0.066
19.1733	5.774	0.18	0.191	0.068
19.2	5.795	0.16	0.214	0.082
19.2267	5.769	0.13	0.239	0.078
19.2533	5.774	0.18	0.258	0.058
19.28	5.802	0.2	0.29	0.047
19.3067	5.859	0.25	0.329	0.019
19.3333	5.843	0.2	0.322	-0.011
19.36	5.762	0.15	0.302	-0.026
19.3867	5.664	0.08	0.302	0.009
19.4133	5.638	0.08	0.319	0.055
19.44	5.63	0.11	0.366	0.059
19.4667	5.638	0.17	0.372	0.063
19.4933	5.637	0.2	0.37	0.061
19.52	5.65	0.18	0.37	0.055
19.5467	5.627	0.13	0.356	0.059
19.5733	5.597	0.12	0.373	0.069
19.6	5.578	0.13	0.347	0.062
19.6267	5.558	0.16	0.333	0.031
19.6533	5.563	0.15	0.299	0.01
19.68	5.525	0.18	0.3	0.015
19.7067	5.486	0.19	0.275	0.063
19.7333	5.482	0.2	0.286	0.037
19.76	5.513	0.21	0.283	-0.009
19.7867	5.531	0.21	0.271	-0.066
19.8133	5.504	0.24	0.276	-0.065
19.84	5.457	0.23	0.299	0.002
19.8667	5.443	0.22	0.314	0.001
19.8933	5.412	0.2	0.287	0.022
19.92	5.448	0.22	0.275	-0.022
19.9467	5.443	0.21	0.28	0.009
19.9733	5.447	0.22	0.293	0.007
20	5.457	0.2	0.313	0.021
20.0267	5.495	0.21	0.246	0.025
20.0533	5.515	0.21	0.27	0.016
20.08	5.499	0.19	0.238	0.017
20.1067	5.46	0.2	0.237	0.009
20.1333	5.392	0.19	0.226	-0.022
20.16	5.351	0.16	0.251	-0.086
20.1867	5.312	0.13	0.306	-0.119
20.2133	5.304	0.14	0.332	-0.138
20.24	5.319	0.13	0.363	-0.084
20.2667	5.323	0.19	0.365	-0.038
20.2933	5.338	0.19	0.33	0.04
20.32	5.374	0.21	0.298	0.054
20.3467	5.379	0.18	0.27	0.074
20.3733	5.38	0.19	0.292	0.04
20.4	5.405	0.17	0.287	0.018
20.4267	5.391	0.16	0.317	0.007
20.4533	5.382	0.14	0.313	0.037
20.48	5.283	0.15	0.336	0.105
20.5067	5.214	0.18	0.353	0.128
20.5333	5.165	0.2	0.406	0.094
20.56	5.132	0.2	0.429	0.077
20.5867	5.158	0.16	0.443	0.064
20.6133	5.186	0.12	0.438	0.079
20.64	5.199	0.13	0.452	0.079
20.6667	5.169	0.18	0.424	0.06
20.6933	5.126	0.19	0.372	0.066
20.72	5.124	0.19	0.3	0.063
20.7467	5.15	0.19	0.278	0.096
20.7733	5.156	0.2	0.286	0.086
20.8	5.145	0.14	0.297	0.096
20.8267	5.156	0.05	0.3	0.098
20.8533	5.174	0.02	0.302	0.1
20.88	5.126	0.04	0.3	0.093
20.9067	5.051	0.06	0.312	0.07
20.9333	4.975	0.04	0.308	0.06
20.96	4.948	0.07	0.303	0.06
20.9867	4.932	0.1	0.288	0.056
21.0133	4.912	0.14	0.301	0.063
21.04	4.905	0.15	0.303	0.038
21.0667	4.901	0.14	0.285	0.051
21.0933	4.947	0.14	0.239	0.053
21.12	4.956	0.16	0.23	0.049
21.1467	4.973	0.16	0.234	0.008
21.1733	4.928	0.18	0.252	0.002
21.2	4.896	0.16	0.26	-0.006
21.2267	4.846	0.15	0.274	0.02
21.2533	4.812	0.12	0.277	0.015
21.28	4.811	0.12	0.276	0.047
21.3067	4.783	0.14	0.266	0.038
21.3333	4.788	0.15	0.266	0.004
21.36	4.821	0.17	0.305	-0.047
21.3867	4.839	0.19	0.286	-0.111
21.4133	4.842	0.16	0.302	-0.094
21.44	4.836	0.14	0.285	-0.053
21.4667	4.814	0.11	0.309	-0.015
21.4933	4.841	0.14	0.282	0.013
21.52	4.853	0.13	0.286	-0.019
21.5467	4.864	0.16	0.268	-0.06
21.5733	4.831	0.11	0.312	-0.074
21.6	4.746	0.07	0.368	-0.019
21.6267	4.724	0.05	0.412	0.011
21.6533	4.68	0.03	0.37	0.015
21.68	4.667	0.02	0.34	0.002
21.7067	4.631	0.01	0.312	0
21.7333	4.581	0.03	0.371	0.028
21.76	4.559	0.08	0.37	0.013
21.7867	4.569	0.12	0.418	0.019
21.8133	4.594	0.09	0.391	0.005
21.84	4.62	0.1	0.368	0.004
21.8667	4.618	0.12	0.346	-0.012
21.8933	4.592	0.17	0.366	-0.005
21.92	4.562	0.2	0.384	-0.008
21.9467	4.57	0.17	0.35	0.009
21.9733	4.572	0.17	0.326	-0.011
22	4.618	0.19	0.332	-0.024
22.0267	4.634	0.22	0.385	-0.019
22.0533	4.624	0.22	0.393	0
22.08	4.639	0.21	0.362	0.014
22.1067	4.61	0.17	0.325	0.003
22.1333	4.607	0.16	0.28	-0.01
22.16	4.582	0.18	0.279	-0.023
22.1867	4.571	0.21	0.321	-0.022
22.2133	4.561	0.21	0.409	-0.032
22.24	4.559	0.21	0.448	-0.019
22.2667	4.544	0.19	0.458	-0.016
22.2933	4.528	0.15	0.429	-0.046
22.32	4.512	0.15	0.405	-0.033
22.3467	4.51	0.16	0.373	-0.076
22.3733	4.516	0.18	0.32	-0.073
22.4	4.52	0.14	0.275	-0.092
22.4267	4.525	0.12	0.25	-0.108
22.4533	4.557	0.06	0.252	-0.1
22.48	4.568	0.07	0.248	-0.122
22.5067	4.598	0.06	0.324	-0.083
22.5333	4.565	0.08	0.386	-0.075
22.56	4.561	0.06	0.439	-0.047
22.5867	4.554	0.04	0.443	-0.013
22.6133	4.586	0.03	0.415	0.018
22.64	4.612	0.05	0.419	0.061
22.6667	4.615	0.08	0.392	0.053
22.6933	4.583	0.05	0.386	0.067
22.72	4.536	0.03	0.411	0.092
22.7467	4.496	0.02	0.424	0.078
22.7733	4.479	0.02	0.445	0.076
22.8	4.469	0.05	0.44	0.062
22.8267	4.438	0.06	0.449	0.068
22.8533	4.4	0.07	0.46	0.062
22.88	4.344	0.09	0.463	0.023
22.9067	4.326	0.08	0.482	0.004
22.9333	4.329	0.05	0.454	-0.01
22.96	4.362	0.03	0.442	0.025
22.9867	4.363	0.01	0.405	-0.005
23.0133	4.36	0.02	0.401	0.001
23.04	4.33	0.05	0.372	-0.014
23.0667	4.305	0.08	0.367	0.013
23.0933	4.286	0.07	0.379	-0.02
23.12	4.301	0.07	0.424	-0.028
23.1467	4.288	0.07	0.44	-0.011
23.1733	4.289	0.06	0.444	0.004
23.2	4.261	0.03	0.414	0.04
23.2267	4.255	-0.01	0.387	0.032
23.2533	4.267	0.02	0.398	0.033
23.28	4.252	0.04	0.406	0.028
23.3067	4.23	0.06	0.414	-0.006
23.3333	4.198	0.06	0.38	-0.029
23.36	4.195	0.08	0.381	-0.061
23.3867	4.204	0.09	0.407	-0.033
23.4133	4.198	0.08	0.423	-0.012
23.44	4.203	0.06	0.46	-0.013
23.4667	4.216	0.1	0.432	-0.019
23.4933	4.21	0.1	0.442	-0.029
23.52	4.179	0.11	0.398	-0.017
23.5467	4.15	0.1	0.371	-0.021
23.5733	4.129	0.08	0.336	-0.015
23.6	4.133	0.09	0.347	-0.057
23.6267	4.136	0.06	0.342	-0.099
23.6533	4.127	0.03	0.367	-0.105
23.68	4.146	-0.02	0.35	-0.078
23.7067	4.167	-0.07	0.344	-0.033
23.7333	4.185	-0.04	0.288	0.003
23.76	4.172	0.03	0.267	0.032
23.7867	4.153	0.09	0.266	-0.005
23.8133	4.181	0.11	0.287	-0.025
23.84	4.181	0.07	0.304	-0.032
23.8667	4.192	0.05	0.326	-0.004
23.8933	4.172	0.05	0.345	-0.006
23.92	4.213	0.09	0.334	-0.026
23.9467	4.224	0.12	0.315	-0.05
23.9733	4.235	0.14	0.281	-0.032
24	4.226	0.14	0.276	0.001
24.0267	4.193	0.14	0.287	0.015
24.0533	4.188	0.16	0.302	0.011
24.08	4.184	0.15	0.303	0.019
24.1067	4.177	0.16	0.296	0.032
24.1333	4.171	0.17	0.305	0.043
24.16	4.14	0.16	0.315	-0.02
24.1867	4.126	0.17	0.363	-0.073
24.2133	4.069	0.18	0.38	-0.154
24.24	4.032	0.17	0.363	-0.163
24.2667	4.017	0.16	0.308	-0.172
24.2933	4.006	0.15	0.332	-0.116
24.32	4.041	0.15	0.325	-0.095
24.3467	4.068	0.14	0.347	-0.043
24.3733	4.065	0.12	0.303	-0.038
24.4	4.066	0.11	0.298	-0.035
24.4267	4.03	0.14	0.297	-0.035
24.4533	4.034	0.1	0.308	-0.043
24.48	4.02	0.03	0.343	-0.013
24.5067	4.007	-0.04	0.373	-0.003
24.5333	3.977	-0.01	0.418	-0.009
24.56	3.976	0.06	0.422	-0.015
24.5867	3.983	0.14	0.375	-0.057
24.6133	3.994	0.16	0.352	-0.013
24.64	3.977	0.14	0.345	0.037
24.6667	3.979	0.13	0.393	0.074
24.6933	3.962	0.09	0.41	0.089
24.72	3.961	0.1	0.416	0.072
24.7467	3.984	0.1	0.415	0.061
24.7733	3.98	0.1	0.426	0.033
24.8	3.972	0.08	0.374	0.037
24.8267	3.982	0.04	0.37	0.03
24.8533	4.006	0	0.38	0.028
24.88	4.047	0	0.393	0.032
24.9067	4.027	0	0.438	0.038
24.9333	3.997	0.01	0.443	0.038
24.96	3.98	0.03	0.444	-0.001
24.9867	3.948	0.05	0.429	-0.025
25.0133	3.938	0.05	0.414	-0.019
