# Supplementary material for: Recombinant Vaccinia virus-coded interferon inhibitor B18R: Expression, refolding and a use in a mammalian expression system with a RNA-vector
Source: PLoS One. 2017 Dec 7;12(12):e0189308. doi: 10.1371/journal.pone.0189308 (PMC5720773; doi:10.1371/journal.pone.0189308)
Supplement: S4 File — OD values in wells and calculated G-CSF concentrations. (XLSX) [file pone.0189308.s004.xlsx]

## Sheet: G-CSF concentrations
BHK-21(-B18R)				BHK-21(+B18R)				HEK293(-B18R)				HEK293(+B18R)
Day	Mean value	Spread		Day	Mean value	Spread		Day	Mean value	Spread		Day	Mean value	Spread
0	0	0		0	0	0		0	0	0		0	0	0
1	259	215		1	527	141		1	787	292		1	12526	1202
2	1172	305		2	1558	412		2	2082	419		2	16616	1611
3	1229	67		3	2025	299		3	4019	921		3	21729	1637
4	1634	200		4	2417	463		4	7567	926		4	28904	2020
5	1694	67		5	2809	443		5	5835	716		5	30336	2071
6	1495	62		6	2919	422		6	5948	593		6	36863	1969
7	1261	164		7	3656	537		7	2311	338		7	35687	1841

## Sheet: OD values and calculations
Equation from a calibration curve: y = 511,3x - 41,60, where y - G-CSF concentration (pg/ml), x - optical density
BHK-21(-B18R) - Flask1							Sample BHK-21(-B18R)	G-CSF in cultural medium, ng/ml
Day	OD	Dilution factor	G-CSF in diluted probe, pg/ml	G-CSF in cultural medium, ng/ml			Flask1	Flask2	Flask3	Mean	Spread
0	0.015	1	0	0			0	0	0	0	0
1	0.14	10000	29.982	299.82			300	453	24	259	215
2	0.313	10000	118.437	1184.37			1184	1471	862	1172	305
3	0.317	10000	120.482	1204.82			1205	1363	1118	1229	67
4	0.391	10000	158.318	1583.18			1583	1859	1460	1634	200
5	0.412	10000	169.056	1690.56			1691	1762	1629	1694	67
6	0.386	10000	155.762	1557.62			1558	1491	1435	1495	62
7	0.328	10000	126.106	1261.06			1261	1425	1097	1261	164
BHK-21(-B18R) - Flask2
Day	OD	Dilution factor	G-CSF in diluted probe, pg/ml	G-CSF in cultural medium, ng/ml
0	0.007	1	0	0
1	0.17	10000	45.321	453.21
2	0.369	10000	147.07	1470.7
3	0.348	10000	136.332	1363.32
4	0.445	10000	185.929	1859.29
5	0.426	10000	176.214	1762.14
6	0.373	10000	149.115	1491.15
7	0.36	10000	142.468	1424.68
BHK-21(-B18R) - Flask3
Day	OD	Dilution factor	G-CSF in diluted probe, pg/ml	G-CSF in cultural medium, ng/ml
0	0.02	1	0	0
1	0.086	10000	2.3718	23.718
2	0.25	10000	86.225	862.25
3	0.3	10000	111.79	1117.9
4	0.367	10000	146.047	1460.47
5	0.4	10000	162.92	1629.2
6	0.362	10000	143.491	1434.91
7	0.296	10000	109.745	1097.45
BHK-21(+B18R) - Flask1							Sample BHK-21(+B18R)	G-CSF in cultural medium, ng/ml
Day	OD	Dilution factor	G-CSF in diluted probe, pg/ml	G-CSF in cultural medium, ng/ml			Day	Flask1	Flask2	Flask3	Mean	Spread
0	0.031	1	0	0			0	0	0	0	0	0
1	0.165	10000	42.7645	427.645			1	428	443	709	527	141
2	0.299	10000	111.279	1112.79			2	1113	1624	1936	1558	412
3	0.424	10000	175.191	1751.91			3	1752	1972	2350	2025	299
4	0.447	10000	186.951	1869.51			4	1870	2795	2585	2417	463
5	0.524	10000	226.321	2263.21			5	2263	3015	3148	2809	443
6	0.561	10000	245.239	2452.39			6	2452	3010	3296	2919	422
7	0.684	10000	308.129	3081.29			7	3081	3731	4155	3656	537
BHK-21(+B18R) - Flask2
Day	OD	Dilution factor	G-CSF in diluted probe, pg/ml	G-CSF in cultural medium, ng/ml
0	0.021	1	0	0
1	0.168	10000	44.2984	442.984
2	0.399	10000	162.409	1624.09
3	0.467	10000	197.177	1971.77
4	0.628	10000	279.496	2794.96
5	0.671	10000	301.482	3014.82
6	0.67	10000	300.971	3009.71
7	0.811	10000	373.064	3730.64
BHK-21(+B18R) - Flask3
Day	OD	Dilution factor	G-CSF in diluted probe, pg/ml	G-CSF in cultural medium, ng/ml
0	0.008	1	0	0
1	0.22	10000	70.886	708.86
2	0.46	10000	193.598	1935.98
3	0.541	10000	235.013	2350.13
4	0.587	10000	258.533	2585.33
5	0.697	10000	314.776	3147.76
6	0.726	10000	329.604	3296.04
7	0.894	10000	415.502	4155.02
HEK293(-B18R) - Flask1							Sample HEK293(-B18R)	G-CSF in cultural medium, ng/ml
Day	OD	Dilution factor	G-CSF in diluted probe, pg/ml	G-CSF in cultural medium, ng/ml			Day	Flask1	Flask2	Flask3	Mean	Spread
0	0.022	1	0	0			0	0	0	0	0	0
1	0.184	20000	52.4792	1049.58			1	1050	845	467	787	292
2	0.325	20000	124.573	2491.45			2	2491	2103	1653	2082	419
3	0.569	20000	249.33	4986.59			3	4987	3923	3146	4019	921
4	0.91	20000	423.683	8473.66			4	8474	7604	6623	7567	926
5	0.738	20000	335.739	6714.79			5	6715	5283	5508	5835	716
6	0.73	20000	331.649	6632.98			6	6633	5764	5447	5948	593
7	0.34	20000	132.242	2644.84			7	2645	2318	1970	2311	338
HEK293(-B18R) - Flask2
Day	OD	Dilution factor	G-CSF in diluted probe, pg/ml	G-CSF in cultural medium, ng/ml
0	0.046	1	0	0
1	0.164	20000	42.2532	845.064
2	0.287	20000	105.143	2102.86
3	0.465	20000	196.155	3923.09
4	0.825	20000	380.222	7604.45
5	0.598	20000	264.157	5283.15
6	0.645	20000	288.188	5763.77
7	0.308	20000	115.88	2317.61
HEK293(-B18R) - Flask3
Day	OD	Dilution factor	G-CSF in diluted probe, pg/ml	G-CSF in cultural medium, ng/ml
0	0.049	1	0	0
1	0.127	20000	23.3351	466.702
2	0.243	20000	82.6459	1652.92
3	0.389	20000	157.296	3145.91
4	0.729	20000	331.138	6622.75
5	0.62	20000	275.406	5508.12
6	0.614	20000	272.338	5446.76
7	0.274	20000	98.4962	1969.92
HEK293(+B18R) - Flask1							Sample HEK293(+B18R)	G-CSF in cultural medium, ng/ml
Day	OD	Dilution factor	G-CSF in diluted probe, pg/ml	G-CSF in cultural medium, ng/ml			Day	Flask1	Flask2	Flask3	Mean	Spread to min
0	0.037	1	0	0			0	0	0	0	0	0
1	0.345	100000	134.798	13479.8			1	13480	13020	11077	12526	1202
2	0.443	100000	184.906	18490.6			2	18491	16087	15269	16616	1611
3	0.536	100000	232.457	23245.7			3	23246	21967	19973	21729	1637
4	0.657	100000	294.324	29432.4			4	29432	30660	26620	28904	2020
5	0.669	100000	300.46	30046			5	30046	32551	28410	30336	2071
6	0.816	100000	375.621	37562.1			6	37562	38482	34545	36863	1969
7	0.786	100000	360.282	36028.2			7	36028	37358	33676	35687	1841
HEK293(+B18R) - Flask2
Day	OD	Dilution factor	G-CSF in diluted probe, pg/ml	G-CSF in cultural medium, ng/ml
0	0.014	1	0	0
1	0.336	100000	130.197	13019.7
2	0.396	100000	160.875	16087.5
3	0.511	100000	219.674	21967.4
4	0.681	100000	306.595	30659.5
5	0.718	100000	325.513	32551.3
6	0.834	100000	384.824	38482.4
7	0.812	100000	373.576	37357.6
HEK293(+B18R) - Flask3
Day	OD	Dilution factor	G-CSF in diluted probe, pg/ml	G-CSF in cultural medium, ng/ml
0	0.02	1	0	0
1	0.298	100000	110.767	11076.7
2	0.38	100000	152.694	15269.4
3	0.472	100000	199.734	19973.4
4	0.602	100000	266.203	26620.3
5	0.637	100000	284.098	28409.8
6	0.757	100000	345.454	34545.4
7	0.74	100000	336.762	33676.2
